# Supplementary material for: Effect of Relative Humidity on Transfer of Aerosol-Deposited Artificial and Human Saliva from Surfaces to Artificial Finger-Pads
Source: Viruses. 2022 May 15;14(5):1048. doi: 10.3390/v14051048 (PMC9146372; doi:10.3390/v14051048)
Supplement: Supplementary file 1 [file viruses-14-01048-s001.zip]

Archive with 1 entries (1 files):
- viruses-1712088-supplementary.pdf
